# Supplementary material for: Chloroplast Genome Sequence of Artemisia scoparia: Comparative Analyses and Screening of Mutational Hotspots
Source: Plants (Basel). 2019 Nov 6;8(11):476. doi: 10.3390/plants8110476 (PMC6918244; doi:10.3390/plants8110476)
Supplement: Supplementary file 1 [file plants-08-00476-s001.zip]

Archive with 2 entries (2 files):
- plants-610535-supplementary/Supplementary data of artemisia scoparia.docx
- plants-610535-supplementary/Table S5.xlsx
