# Supplementary material for: Chloroplast Genome Sequence of Artemisia scoparia: Comparative Analyses and Screening of Mutational Hotspots
Source: Plants (Basel). 2019 Nov 6;8(11):476. doi: 10.3390/plants8110476 (PMC6918244; doi:10.3390/plants8110476)
Supplement: Supplementary file 1 [file plants-08-00476-s001.zip › plants-610535-supplementary/Table S5.xlsx]

## Sheet: Artemisia scoparia
Table S5. microsatellite loci in Artemisia scoparia
S.No	SSR	size	start	end	Location	Gene	IGS/Intron/CDS
1	(A)12	12	1674	1685	LSC	psbA-trnK	IGS
2	(T)13	13	1953	1965	LSC	trnK-UUU	Intron
3	(A)10tcatttgtactcataactcaagttcaataat(ATA)4	53	5587	5639	LSC	rps16	Intron	LSC	45
4	(T)11	11	8341	8351	LSC	psbI-trnS	IGS	IR	4
5	(AT)6	12	10218	10229	LSC	petN-psbM	IGS	SSC	9
6	(TAAT)3	12	10520	10531	LSC	psbM	CDS*	Compound	8
7	(A)10	10	11202	11211	LSC	PsbM-trnDGUC	IGS
8	(T)18	18	12639	12656	LSC	trnEUUC-rpoB	IGS
9	(A)10	10	13332	13341	LSC	rpoB	CDS*
10	(T)10	10	16601	16610	LSC	rpoC1	Intron
11	(A)10	10	17954	17963	LSC	rpoC1	CDS*
12	(A)10	10	18380	18389	LSC	rpoC1	CDS*
13	(TA)5	10	18603	18612	LSC	rpoC1	CDS*
14	(T)15	15	24925	24939	LSC	atpl-atpH	IGS
15	(T)10	10	26018	26027	LSC	atpl-atpH	IGS
16	(ATTT)3ttttttttttt	12	27930	27952	LSC	atpF-atpA	IGS
17	(T)10g(A)10	21	29528	29548	LSC	atpA-trnR-UCU	IGS
18	(AATA)3tatatataagagagggtatagaataagagagggtatagagcgggtagcgggaatcgaacccgcatcgttagcttggaaggctaggggttatagtcgacgtcgattcatcatttttaacgtctctaattcaaaaccgaacatgaaactttggtttcattcggctcctttatggaaaatggagaaattgatagatttaagatgtgaaccaacttacaaaaaaaggatacccatcttacaaaaaacgatacccataacatctatgtcagctttttgtttgaatctattcaattcaaaacgactcgctttctagatgatccctctagaagaaggcgattctaacaatctttctagttacttcgttctctatttctatttgagaggatcctaaggaa…	12	29876	29894	LSC	trnR-UCU-trnG-UCC	IGS
19	(AT)5	10	30824	30833	LSC	trnG-UCC-trnT-GGU	IGS
20	(TA)7(T)10*	24	30963	30986	LSC	trnT-GGU-psbD	IGS
21	(TTC)4	12	34446	34457	LSC	psbC	CDS*
22	(T)11	11	34635	34645	LSC	psbC- trnS-UGA	IGS
23	(A)11	11	35497	35507	LSC	psbZ- trnG-UCC	IGS
24	(AT)6	12	35636	35647	LSC	psbZ- trnG-UCC	IGS
25	(A)12	12	41568	41579	LSC	psaA-ycf3	IGS
26	(A)12	12	41747	41758	LSC	psaA-ycf3	IGS
27	(T)10	10	43571	43580	LSC	ycf3	Intron
28	(AT)7ttaatttatttaattaaagaatagaatttcaaataactgttaaatattatagaacataacgatgaatctagcgatatagaactagt(A)12	112	46149	46260	LSC	trnT-UGU-trnL-UAA	IGS
29	(AATC)3	12	46872	46883	LSC	trnL-UAA	Intron
30	(T)10cgaattttgatttgaattctatattagttatagttaagttattaggaattggtcaaaattgacatcgatttgtattatcttttctattttattatc(TTTA)3	118	50159	50276	LSC	ndhC-trnV-UAC	IGS
31	(T)13	13	54364	54376	LSC	atpB-rbcL	IGS
32	(T)13	13	56590	56602	LSC	rbcL-accD	IGS
33	(TAA)5	15	58545	58559	LSC	accD-psaI	IGS
34	(ATT)4	12	60826	60837	LSC	cemA-petA	IGS
35	(T)12	12	62066	62077	LSC	petA-psbJ	IGS
36	(TTA)4	12	64139	64150	LSC	psbE-petL	IGS
37	(TA)5acatatttaacatagttaaagataattataaacaaaccaaatcc(TATT)3	66	66616	66681	LSC	rpl33-rps18	IGS
38	(A)10	10	67152	67161	LSC	rps18-rpl20	IGS
39	(T)10	10	69255	69264	LSC	rpl20-rps12	IGS
40	(A)11	11	72941	72951	LSC	psbT	CDS*
41	(T)10	10	76784	76793	LSC	rpoA	CDS*
42	(T)14	14	79207	79220	LSC	rpl36	CDS*
43	(T)20	20	79710	79729	LSC	rpl14-rpl16	IGS
44	(TTTC)4	16	81002	81017	LSC	rpl16	Intron
45	(AT)5	10	82598	82607	LSC	rpl22-rps19	IGS
46	(T)10	10	82907	82916	IR	rps19-rpl2	IGS
47	(CAAT)3	12	87227	87238	IR	ycf2	CDS*
48	(A)12	12	106090	106101	IR	rrn5- trnR-ACG	IGS
49	(T)11	11	106559	106569	IR	trnR-ACG-trnN-GUU	IGS
50	(AATT)3	12	111588	111599	SSC	rpl32- trnL-UAG	IGS
51	(AAATT)3	15	112238	112252	SSC	trnL-UAG- ccsA	IGS
52	(A)10	10	113447	113456	SSC	ccsA-ndhD	IGS
53	(AATA)3	12	113684	113695	SSC	ndhD	CDS*
54	(A)10	10	115062	115071	SSC	ndhD-psaC	IGS
55	(T)10	10	118518	118527	SSC	ndhA	Intron
56	(AATC)3	12	118898	118909	SSC	ndhA	Intron
57	(T)10	10	121374	121383	SSC	rps15-ycf1	IGS
58	(A)10	10	121591	121600	SSC	rps15-ycf1	IGS
* represent those repeats in which parts of repeat has been shared
